# Supplementary material for: Effectiveness of two community-based strategies on disease knowledge and health behaviour regarding malaria, diarrhoea and pneumonia in Ghana
Source: BMC Public Health. 2017 Dec 12;17:948. doi: 10.1186/s12889-017-4964-6 (PMC5727982; doi:10.1186/s12889-017-4964-6)
Supplement: Additional file 1: — Table S1. Definitions specific to disease knowledge and health behaviour under HBC and CHPS strategies. Table S2 Potential predictors explored by outcome. Table S3 Social and demographic characteristics of respondents. Household survey questionnaire (ODT 108 kb) [file 12889_2017_4964_MOESM1_ESM.odt]

Supplementary Table 1. Definitions specific to disease knowledge and health behaviour under HBC and CHPS strategies
Definitions
HBC and CHPS strategies
Utilization of health services
Realized access or the actual use of the services for seeking health care
Knowledge of the cause of malaria
Identification of mosquitoes as vectors of malaria transmission.

Knowledge of the causal behaviours/practices of diarrhoea
Identification of at least 2 practices that cause diarrhoea among 
(i) not washing hands before eating, 
(ii) not washing hands after defecation, 
(iii) not drinking clean/boiled water and (iv) having flies on food. 
No other responses were considered as correct knowledge.

Knowledge of the cause of pneumonia
Identification of microorganisms as responsible for the disease.

knowledge of causal behaviours/practices of pneumonia
Identification of children not having been vaccinated.
No other responses were considered as correct knowledge.

Knowledge of signs of severe malaria
Identification of at least 2 signs among 
(i) unconsciousness, 
(ii) convulsions, 
(iii) very pale, 
(iv) yellow coloured,
(v) not breastfeeding/feeding and 
(vi) vomiting everything.

Knowledge of signs of severe diarrhoea
Identification of at least 2 signs among 
(i) more than 7 days duration, 
(ii) blood in faeces, 
(iii) dehydrated and 
(iv) not breastfeeding/eating.

Knowledge of signs of severe pneumonia
Identification of both: 
(i) chest in drawing and 
(ii) noisy breathing.

Having a mosquito net hanging
At least 1 net over any bed / mat


Improved sanitation facility
Flush toilet, pit latrine or ventilated improved latrine


Prompt treatment
Care seeking in the first 24 hours of onset of symptoms


Adherence to treatment
Following the instructions received from providers on how to take the medicine prescribed.


Supplementary Table 2. Potential predictors explored by outcome 
Potential predictors explored 
Potential predictors of disease knowledge:
(i) Age of carers, 
(ii) education of carers, 
(iii) socioeconomic status (SES), 
(iv) receiving information and education messages (on malaria if questions were related malaria knowledge; on diarrhoea if questions related to diarrhoea disease knowledge; on respiratory infections if questions related to respiratory infection knowledge), and 
(v) receiving malaria education messages from different sources: CBAs, CHPS, health centre, hospitals, friends, family members, neighbours, radio, TV, posters, leaflets and newspapers.

Potential predictors of children sleeping under mosquito nets:
(i) Age of child,
(ii) age of carers, 
(iii) sex of child, 
(iv) education of carers, 
(v) SES, 
(vi) HBC and CHPS utilization, 
(vii) identifying mosquitos as malaria vectors, and 
(viii) receiving malaria education messages from different sources: CBAs, CHPS, health centre, hospitals, friends, family members, neighbours, radio, TV, posters, leaflets and newspapers

Potential predictors of improved sanitation facility:
(i) Age of carers, 
(ii) education of carers, 
(iii) SES, 
(iv) identification of causes of diarrhoea and 
(v) receiving malaria education messages from different sources: CBAs, CHPS, health centre, hospitals, friends, family members, neighbours, radio, TV, posters, leaflets and newspapers


Supplementary Table 3. Social and demographic characteristics of respondents

Volta Region
Northern Region
Indicator
N
% *
N
% *
Age


<20 years
33
3.4
25
3.9
20-29 years
293
46.2
284
44
930-39
226
32.1
249
31.3
>=40 years
115
18.2
125
19.9
Sex


Male
49
6.1
59
9.6
Female
622
93.9
626
90.3
Marital status


Single
44
4.1
9
1.9
Married/co-habited
574
86.2
654
94.9
Separated/divorced
37
6.9
4
0.8
Widowed
16
2.7
17
1.8
Religion


Christian 
557
82.6
248
52.9
Traditional
69
9.2
35
6.0
Islam
28
5.4
396
40.7
Athiest
11
2.5
4
0.1
Other
5
0.1
1
0.04
Cannot read in any language
388
65.7
579
85.3
Education


None 
258
46.6
564
82.3
Primary
149
21.5
59
8.4
Middle/secondary
255
30.3
53
7.8
Technical/Tertiary
9
1.5
8
1.4
Occupation


Farming
358
57.4
384
59.8
Artisan
60
8.7
39
5.7
Trading
144
21.9
109
11.1
Government
12
1.9
6
1.1
Apprentice
13
0.7
4
0.2
Housewife
4
0.8
81
13.4
Unemployed
68
7.0
41
5.7
Other
11
1.4
13
2.9
Total participants
671
100
685
100
*Weighted estimates


Household survey questionnaire
“ASSESSMENT OF THE MALARIA, DIARRHOEA AND PNEUMONIA HOME BASED CARE STRATEGY IN THE VOLTA AND NORTHERN REGIONS OF GHANA”


Household Survey

Questionnaire for caregivers of children under five

2014

The objective of this questionnaire is to collect information on the knowledge of caretakers about the existence of the HMMAD programme at the communities, its utilization and their satisfaction when using the programme. 


Household ID:	


INFORMED CONSENT

Introduction and interview goal: 
Good morning. My name is _________________________________.
I work with the Ghana Health Service. We are here today to discuss your possible participation in a study that will help us improve the health of people in Ghana.
Malaria, diarrhoea and pneumonia are important causes of disease and deaths in your district. The Ghana Health Service started a programme called HOME BASED CARE to help you treat your child with fever and/or diarrhoea at the community, so you do not need to travel long distances and you can get good and quick treatment for your child. We would like to know how this HOME-BASED CARE programme is working at your community and understand how we can improve it so your kids are happy and healthy. For that, we are carrying out interviews with people that have a young child who was sick in the previous 2 weeks.
Procedures: Your participation in this study is entirely voluntary and no one will be penalized if you decide not to participate. If you are willing to participate, we will ask you a few questions on what you do to treat malaria, pneumonia and or diarrhoea. You are free to ask questions and to end this interview at any time. The interview will last approximately 15 to 20 minutes.  
 Risks: This study bears no risk for you or your family members. You may feel uneasy while explaining how you treat malaria, pneumonia and or diarrhoea. Don’t worry, honest answers are important for us and will permit us to know how best the programme can help you to stop malaria, pneumonia and or diarrhoea affecting your child. Please remember that you do not have to answer any questions that make you feel uneasy.
Benefits: If you participate in this study, you will help us find ways to improve access and use of malaria, pneumonia and or diarrhoea treatment services and these interventions can ultimately be used to improve the health of the whole community.  
Confidentiality: Any information discussed will remain strictly confidential. Your name and the name of your family will not appear anywhere. To keep your anonymity, we will use a code rather than your name. We will keep the records in closed files and only the survey personnel will have the permission to access them. Your name and other identifying information will not appear in this study’s report. The results of this interview will be combined with those of at least 580 other respondents.
Right to refuse or to withdraw from the study: As previously stated, you are free to participate in the study or not. If you do participate, you are free to change your mind and decide not to participate further at any time. Your choice to participate in this interview or your refusal to answer some questions will not be told to others. 
Contact Persons: At any moment, if you have questions concerning this study or if you think that this study has caused damage to you, you may contact Mrs. Hannah Frimpong (Tel: 0243235225) or Mrs. Abena Kwaa Addai-Donkoh, (Tel: 0244712919) from the Research and Development Division of the Ghana Health Service. Here is the telephone number to dial if you have any questions regarding your rights related to your participation in this study. (Hand the interviewee the study manager’s and ERC administrator names and telephone numbers).
 
Do you want to participate in this study? [IF YES]: I’m going to read a declaration to you, and if you agree, I will ask you to sign this sheet to confirm your agreement.
 DECLARATION OF CONSENT:  Please sign below once you have read this sheet (or you receive explanations) and:
You know the reasons and subject of this study
You know the risks and benefits related to participation in this study 
AND you have chosen to participate in this study on your own


Name of the interviewee 
(or legal representative)


Signature of the interviewer
 (or legal representative) or thumb printing


Date
Name of witness 


Signature or thumb printing

Date


I have explained the aim of the project to the interviewee. To the best of my knowledge, this person understands the goal, procedures, risks and benefits of this project.


Name of the interviewer


Signature of the interviewer


Date

Name of witness

Signature or thumb printing


Date

NOTE: This consent form, along with the original signature, must be saved in the files by the senior researcher.
FORM IDDescription: !cid_001601c2c2d8$38b13fe0$0100007f@SORYHome Based Care assessment study
FORM ID

Dodowa Health Research Centre
LSHTM
  
 
Unique ID: 
(region code, Interviewer code and serial number): 

Section 1. IDENTIFICATION (CIRCLE CORRECT ANSWER(S) WHERE CHOICES ARE PROVIDED)
 Interviewer’s Name 

_______________________________
Interviewer Code
 
Date of interview 

Supervisor’s  Code

Field Editor‘s Code 
Data Entry Clerk Code  
Date  
Date
Date

District_____________________________________
District code


Town/Village___________________________________________

Town/Village Code


EA code:
Cluster number:


Section 2. CARE GIVER INFORMATION

Is the respondent:
Male 
Female
1
2
 

How many children under five living in this household had fever OR diarrhoea OR cough/fast-difficult breathing in the past 2 weeks?


Number of children  


IF MORE THAN 2 SICK CHILDREN UNDER-5 IN HOUSEHOLD, BY LOTERY (Pick 1 from a number of pieces of paper with a number on it linked to a specific child)
Name of the Child 


Relation to child NAME
Mother
Grand Mother
Father
Other relative (Specify:______________________________
1
2
3
4


Age of respondent 

Age in years  


Marital status 

Single
Married
Separated
Widowed
Divorced
Co-habited
Other
Specify….......................................……………
1
2
3
4
5
6
7


What is your highest education level?

Primary
JHS/Mid
SHS/Sec
Techical/Commercial/ Vocacional
Tertiary
Non Formal education
None
Other
Specify…..................................…………………
1
2
3
4
5
6
7
8
 

Can you read in 

(MULTIPLE QUESTIONS)

English
Ewe
Twi
Ga
Dagbani
Fanti
Other
Specify…………………………………………….
No, I cannot read in any language
1
2
3
4
5
6
7

8


What is currently your main occupation?
Farming
Artisan
Trading
Government worker
Apprenticeship
Housewife 
Unemployed
Other 
Specify…........................…………..……………
1
2
3
4
5
6
7
8


What is the main occupation of the head of household?
Farming
Artisan
Trading
Government worker
Apprenticeship 
Housewife
Unemployed
Other 
Specify …....................................…………….
Do not know
1
2
3
4
5
6
7
 8
 
 98


What is your religion?
Christian
Traditional African Religion
Islam
Athiest
Other 
Specify…… …....... …...............………………
1
2
3
4
5


Section 3: SEEKING CARE FOR FEVER, COUGH/DIFFICULT IN BREATHING OR DIARRHOEA
I WILL NOW ASK YOU SOME QUESTIONS ABOUT YOUR CHILD (NAME) WHEN HE/SHE WAS SICK

How old is the child (NAME)?

(please, verify with any documentation)
Years 

Months
 DD  MM  YY
Date of birth


Is (NAME) male or female?
Male
Female
1
2


What signs and symptoms did (NAME) have? 

(Ask for each of the symptoms) 

Fever
Chills 
Sweating 
Fast Breathing 
Head ache
Body ache 
Not eating 
3 or more stools per day
Blood in the stools
Cough
Noisy breathing
Difficulty in breathing
Breathing fast 
Vomiting
Very pale skin 
Unconscious 
Convulsions
Other (specify): ____________________
Not sure
Y
1
1
1
1
1
1
1
1
1
1
1
1
1
1
1
1
1
9
98
N
2
2
2
2
2
2
2
2
2
2
2
2
2
2
2
2
2


Did you seek care for (NAME)?
Yes	1
No	2
Not sure	98
IF YES, SKIP TO Q17

Why didn't you care for (NAME)?


(Multiple responses) 


Waiting for fever to lessen
Waiting for diarrhoea to lessen
Didn't seem ill enough
No money for treatment
No money for transport
No time
 Already had medicines in the household
Previous bad experience
Didn’t know where to go
Other 
Specify: ________________________
Don't know
1
2
3
4
5
6
7
8
9
10

98
SKIP TO Q36

Where did you first seek care for (NAME)?
(1st facility/provider)
CHPS compound
Health Centre
Hospital
Traditional healer
Community Based Agent
Licensed Chemical Seller
Drug peddler
Private Health facility 
Other
Specify: ___________________
Don't know
1
2
3
4
5
6
7
8
9

98


How long after the fever/diarrhoea/cough or difficulty breathing started did you first seek care from this provider for (NAME)?
Same day
Day after
Two days after
3 to 7 days
More than 7 days
Don't know	
1
2
3
4
5
98


How did you get to this first provider/ facility
Walking
Public transport
Community assisted transport
Ambulance
Other. 
Specify..................................................................
Don’t know
1
2
3
4
5

98

How much time did you spend in travelling to seek care (going and coming back home) at this first facility/provider you visited
Less than 15 min 
Between 15 min- 30 
Between 30 min-1 hour 
Between 1 and 2 hours
Between 2 and 3 hours
More than 3 hours
Other 
Specify..........................................................
Don’t know
1
2
3
4
5
6
7

98

For how long did you stay at this first facility/provider you visited (waiting and attending your child) 
Less than 15 min 
Between 15 min- 30 
Between 30 min-1 hour 
Between 1 and 2 hours
Between 2 and 3 hours
More than 3 hours
Other 
Specify.......................................................
Don’t know
1
2
3
4
5
6
7

98

How much money did you spend on travelling to this first provider (going and coming back home) 
Cost GHcedis: ____________

Not sure:……………………98


How much money did you spend buying food while in the facility/provider?
Cost GHcedis: ____________

Not sure:…………………98


Were there any other costs involved at the facility/ provider (excluding buying drugs)?
Yes	1
No	2
Not sure……………………....….98
IF NO OR NOT SURE, SKIP TO Q26

What costs? 
Paying for attending my child………1
Paying for the lab…………………….2
Paying for the NHIS………………….3
Other…………………………………..4
Specify_________________
Not sure…………………………..….98


Did you seek care for (NAME)’s fever/diarrhoea/cough or difficulty breathing anywhere else?
Yes	1
No	2
Not sure	98

IF NO OR NOT SURE, SKIP TO Q36

Where was the second place that you sought care for (NAME)?
(2nd facility/provider)
CHPS compound	1
Health Centre……………..….…...2
Hospital………………………..…..3
Traditional healer…...…………….4
Community Based Agent	5
Licensed Chemical Seller	6
Drug peddler	7
Private Health facility	8
Other	9
Specify: ___________________
Don't know	98


Why did you seek care elsewhere for (NAME)?
Not getting better	1
Symptoms getting worse	2
To buy/get medication	3
Other	4
Specify: ___________________


How did you get to this second provider/ facility
Walking
Public transport
Community assisted transport
Ambulance
Other. Specify..................................................................
Don’t know
1
2
3
4
5
98 

How much time did you spend in travelling to seek care (going and coming back home) at this second facility/provider you visited
Less than 15 min 
Between 15 min- 30 
Between 30 min-1 hour 
Between 1 and 2 hours
Between 2 and 3 hours
More than 3 hours
Other. Specify...................................................................
Don’t know
1
2
3
4
5
6
7
98

For how long did you stay at this second facility/provider you visited (waiting and attending your child) 
Less than 15 min 
Between 15 min- 30 
Between 30 min-1 hour 
Between 1 and 2 hours
Between 2 and 3 hours
More than 3 hours
Other 
Specify....................................................................
Don’t know
1
2
3
4
5
6
7

98

How much money did you spend on travelling to this second provider (going and coming back home)?
Cost GHcedis: ____________

Not sure:……………………98


How much money did you spend buying food while in the facility/provider?
Cost GHcedis: ____________

Not sure:……………………98


Were there any other costs involved at the facility/ provider (excluding buying drugs)?
Yes	1
No	2
Not sure…………………..….98
IF NO OR NOT SURE, SKIP TO Q36

What costs? 
Paying for attending my child……..1
Paying for the lab…………………..2
Paying for the NHIS………………..3
Other………………………………....4
Specify_________________
Not sure…………………………..….98


Did (NAME) take drugs for the fever//diarrhoea/cough or difficulty breathing?
Yes	1
No	2
Herbal medication……………..…3
Not sure	98
IF NO OR NOT SURE, or herbal medication, SKIP TO Q65

Who suggested to take these drugs? 
I asked for drugs…………………………….…...1
They were offered by the provider………….….2
Other. Specify………………………………….…3
Not sure……………………………………….…98


How long after the fever/cough or difficulty in breathing/diarrhoea started did (NAME) take these drugs?
Same day	1
Day after	2
Two days after	3
Three or more days	4
More than 7 days…………...…….5
Don't know	98


What drugs did (NAME) take for the fever/cough or difficulty in breathing/diarrhoea and from where?
(Include any drugs that were from self-medication and/or from a health care provider)

Ask if they keep the packages of drugs taken. Show examples of drugs

RECORD THE DRUG CODE AND NAME AND FROM WHERE THESE DRUGS WERE TAKEN. Please, see list below:
 

Drug code
Name
Facility code*
Drug 1


Drug 2


Drug 3


Drug 4


Drug 5


Drug 6


Don’t know
98


*CODES FOR THE FACILITIES/PROVIDERS
CHPS compound	………………………………………………………….1
Health Centre……………………………………………………………...2
Hospital……………………………………………………………………..3
Traditional healer…...……………………………………………………..4
Community Based Agent………………………………………………….5
Licensed Chemical Seller	…………………………………………………6
Drug peddler	………………………………………………………………..7
Health facility (private)…………………………………………………….8
Left over drug………………………………………………………….……9
Other	……………………………………………………………………….10
Specify: ________________________________________________
Don't know	………………………………………………………………..98 

GO THROUGH THE LIST IN Q37 ABOVE AND ANSWER THE NEXT QUESTIONS

What was the first drug that (NAME) took?
(CROSS CHECK WITH Q37)
Drug code:	

Not sure	98


How long after the fever/diarrhoea/difficulty breathing began did (NAME) start taking this first drug?
Same day	1
Day after	2
Two days after	3
Three or more days	4
Don't know	98


How many times a day did (NAME) take this first drug?
Times per day:	
Not sure	98


How many tablets or spoons or injections did (NAME) take each time?
CIRCLE THE TYPE OF DRUG

(1 TEA SPOON=5ML)
Dose each time:	

Not sure	98
Type:
Tablet………………………….1
Tea Spoon……………………2
Injection…………………….…3
Rectal…………………………4


How many days were you asked (NAME) to take this first drug?
Number of days:	
Not sure	98


How many days did you take this first drug?
Number of days:	
Still taken the drug………………9
Not sure	98


Did (NAME) take all the prescribed/purchased tablets or syrup of this drug?
Yes	1
No	2
Still taking the drug	3
Not sure	98


Did you buy the drug?
Yes	1
No	2
Not sure	98


How much did you pay for this drug? 
Cost Ghana Cedis  ________
Not sure	98


What was the second drug that (NAME) took?
(CROSS CHECK WITH Q37)
Drug code:	
Not sure	98
No other drug……………….1
IF NO OTHER DRUG, SKIP TO Q65

How long after their fever/diarrhoea/difficulty breathing began did (NAME) start taking this second drug?
Same day	1
Day after	2
Two days after	3
Three or more days	4
Don't know	98


How many days were you asked (NAME) to take this second drug?
Number of days:	
Not sure	98


How many days did you take this second drug?
Number of days:	
Still taken the drug………………9
Not sure	98


How many tablets or spoons or injections did (NAME) take each time?
CIRCLE THE TYPE OF DRUG
Dose each time:	

Not sure	98
Type:
Tablet………………………….1
Spoon…………………………2
Injection…………………….…3
Rectal………………………….4


Did (NAME) take all the prescribed/purchased tablets or syrup of this drug?
Yes	1
No	2
Still taking the drug	3
Not sure	98


Did you buy the drug?
Yes	1
No	2
Not sure	98


How much did you pay for this drug? 
Cost Ghana Cedis  ________
Not sure	98


What was the third drug that (NAME) took?
(CROSS CHECK WITH Q37)
Drug code:	
Not sure	98
No other drug…………….………1
IF NO OTHER DRUG, SKIP TO Q65

How long after their symptoms began did (NAME) start taking this third drug?
Same day	1
Day after	2
Two days after	3
Three or more days	4
Don't know	98


How many days were you asked (NAME) to take this third drug?
Number of days:	
Not sure	98


How many days did you take this third drug?
Number of days:	
Still taken the drug………………9
Not sure	98


How many tablets or spoons or injections did (NAME) take each time?
CIRCLE THE TYPE OF DRUG
Dose each time:	

Not sure	98
Type:
Tablet………………………….1
Spoon…………………………2
Injection…………………….…3
Rectal………………………….4


Did (NAME) take all the prescribed/purchased tablets or syrup of this drug?
Yes	1
No	2
Still taking the drug	3
Not sure	98


Did you buy the drug?
Yes	1
No	2
Not sure	98


How much did you pay for this drug? 
Cost Ghana Cedis  ________
Not sure	98


Did (NAME) have a blood test for 
malaria?
Yes	1
No	2
Not sure	98
IF NO, SKIP TO Q71

How was the blood taken?
From the finger/heel…………1
Using a syringe…….….……..2
Not sure……………………...98


Did (NAME) have the malaria test before taking drugs?
Yes	1
No	2
Not sure	98


Where did (NAME) get the malaria test done?
CHPS compound	1
Health Centre……...……………...2
Hospital……………………..……..3
Traditional healer…...………..…..4
Community Based Agent	5
Licensed Chemical Seller	6
Drug peddler	7
Private Health facility	8
Other	9
Specify: ___________________
Don't know	98


What was the result of the malaria test?
Positive	1
Negative	2
Don't know	98
SKIP TO Q71

Why didn’t (NAME) have a blood test for malaria?
Didn’t think fever was malaria	….1
Confident it was malaria	………...2
Don’t have money	……………….3
Don’t know where to get test…..	4
Wasn’t offered one………..……...5
Did not seek care………….……..6
Other	……………………………...7
Specify: ___________________
Don’t know………………………..98


How is (NAME) now?
Fine, he/she recovered	1
Still sick	2
Ill again/new illness………..……..3
He/she died………………….…...4
Other…………………….………...5
Specify: _______________________
Don't know	98


Section 4. EXPERIENCE WITH COMMUNITY BASED AGENTS AND OTHER HEALTH PROVIDERS
THE GHANA HEALTH SERVICE IS TRYIG TO IMPROVE THE TREATMENT GIVEN TO CHILDREN UNDER FIVE. 

I WILL ASK YOU NOW SOME QUESTIONS ABOUT YOUR EXPERIENCE WHEN CONTACTING COMMUNITY BASED AGENTS AND ANY OTHER HEALTH FACILITY VISITED DURING THIS LAST 2 WEEKS

Have you ever sought care for (NAME) during last 2 weeks?
Yes
No
Not sure
1
2
98
If yes, Skip to Q74


If no, why you did not go to the CBA this time to seek care for your child’s illness as first option?
I do not know what CBA are
There are no CBAs in my community
CBA had run out of stock with that drug
Cannot afford the CBA drug
Does not like the CBA drug
Does not like the CBA service
The CBA is not competent
Prefer to go to the health facility
Other 
Specify..................................................................
Don’t know
1
2
3
4
5
6
7
8
9

98
Skip to Q92


If yes, can I confirm if you went to a Community Based Agent (CBA) to seek care this time for your child’s illness as first option? 

Yes
No
Not sure


1
2
98

If no, not sure skip to Q76


Why did you go to the CBA this time to seek care for your child’s illness as first option?

A relative /friend recommended it
Close to me
Flexible opening hours
That is where I usually go to
Competent nurses
Competent doctors
Better infrastructure
Always drugs
Other 
Specify.................................................................
Don’t know  
1
2
3
4
5
6
7
8
9

98


Were you satisfied with the service received when you first went to seek care for (Name) illness?
Very satisfied
Satisfied
Not very satisfied 
Absolutely not satisfied
Not sure
1
2
3
4
98


If not or absolutely not, why?
Drugs not available 
Drugs not affordable
Drugs not free
Have to travel long distances
I do not have time to work or to do other things
Time to ask for advice and treatment is not flexible
Staff not professional
Staff is rude
Staff do not explain anything  
Other
Specify…………………………………....................
Don’t know
1
2
3
4
5
6
7
8
9
10

98


If yes or little yes, why?
Drugs readily available 
Drugs affordable
Drugs free
Don’t have to travel long distances
I have more time to work
Flexible time to ask for advice and treatment
Professional staff
Staff is friendly
Staff also explains how to be healthy  
Other
Specify……………………………........................
Don’t know
1
2
3
4
5
6
7
8
9
10

98


Do you think the service and treatment received was affordable?
Yes 
No
Not sure
1
2
98


Did you receive advice on dosage per day?
Yes 
No
Not sure
1
2
98


Did you receive advice on number of days to take drugs?
Yes 
No
Not sure
1
2
98


Did you receive advice on side effects (any reaction from the drug)?
Yes 
No
Not sure
1
2
98


Did you receive advice on what to do if symptoms persist?
Yes 
No
Not sure
1
2
98


Were you suggested to refer (NAME) to another level of facility? 
Yes 
No
Not sure

1
2
98

IF NO, SKIP TO Q90


Why were you suggested to refer (NAME)?
No drugs
Child was too sick
Child was too many days sick
Child was too young to be treated at the community
Child was not getting better
CBA was not sure about what to do
Other 
Specify………………………….........................
Don’t know 
1
2
3
4
5
6
7

98


Were you given a referral form/card to go to another health facility?
Yes 
No
Don’t know
1
2
98


Did your child receive an artesunate suppository for the referral (a suppository for malaria)?
Yes 
No
Don’t know
1
2
98


Did your child receive one dose of amoxicillin for the referral (a medicine for the cough or difficult breathing)?
Yes 
No
Don’t know
1
2
98


If you were advice to go to another health facility, did you go?
Yes 
No
Don’t know
1
2
98


Did your child receive a follow up after the first visit?
Yes 
No
Don’t know
1
2
98
If no, skip to Q92


When did your child receive a follow up after first consultancy
The day after
Two days after
3 days after
Other. Specify…………………………………………
Don’t know
1
2
3
4
98


I WILL ASK YOU NOW SOME GENERAL QUESTIONS ABOUT CBAs AND HEALTH FACILITIES 

How did you find the time accessibility of the CBAs in your community?
Flexible
Not always available
Other.Specify........................................................
Not sure
1
2
3
98


How far is you house from the CBAs
Less than 15 min walking
Between 15 min- 30 walking
Between 30 min-1 hour walking
Between 1 and 2 hours walking
Between 2 and 3 hours walking
More than 3 hours walking
Other Specify.................................................................
Don’t know
1
2
3
4
5
6
7

98


How far is you house from the closest health facility
Less than 15 min walking
Between 15 min- 30 walking
Between 30 min-1 hour walking
Between 1 and 2 hours walking
Between 2 and 3 hours walking
More than 3 hours walking
Other Specify.................................................................
Don’t know
1
2
3
4
5
6
7

98


Which type of facility is the closest to your house
CHPS compound
Health Centre
District Hospital
Regional hospital
Private clinic
Other:
Specify________________________________
Not sure
1
2
3
4
5
6

98


How did you find the time accessibility at the closest facility?
Flexible
Not always available
Other Specify…………………...............................
Not sure
1
2
3
98


Where will you go next time if your child is sick again?
CHPS compound
Health Centre
Hospital
Traditional healer
Community Based Agent
Licensed Chemical Seller
Drug peddler
Private Health facility 
Other
Specify: _________________________________
Not sure
1
2
3
4
5
6
7
8
9

98


Do you have an active health insurance 
Yes 
No

1
2

If yes, go to Q100


If no, why?
It is expensive
I do not like the service at the health facility
I did not know I can be a member
I did not know where to go to register
I do not think it is necessary
The registration is far away from my house
It takes too much time to have the NHIS card
Other
Specify………………………………………………….
Don’t know
1
2
3
4
5
6
7
8

98


Section 5: KNOWLEDGE OF MALARIA, DIARRHOEA AND PNEUMONIA: SIGNS AND PREVENTION  

What are the signs or symptoms of malaria in a child less than 5 years of age?


(Multiple response)


Fever  
Chills  
Sweating 
Headache 
Body ache/Joint pain 
Fatigue 
Bitter mouth 
Loss of appetite 
Diarrhoea 
Vomiting 
Other 
Specify:_______________
Don’t know 98
1
2
3
4
5
6
7
8
9
10
11

98


What signs and symptoms make you decide that malaria is serious in a child less than 5 years of age?


(Multiple response)

Unconscious 
Convulsions 
Fast breathing 
Very hot 
Yellow eye colour 
Very pale skin 
Not breastfeeding 
Not eating 
Frequent vomiting 
Diarrhoea
Vomiting 
Other 
Specify:__________________
Don’t know 98
1
2
3
4
5
6
7
8
9
10
11
12

98


How do people get malaria?


(Multiple response)

Mosquito bites 
Drinking dirty water 
Not boiling water 
Bathing in river 
Bad air 
Bad talking 
Spirits 
Bad food 
Poor hygiene 
Other 
Specify:__________________
Don’t know
1
2
3
4
5
6
7
8
9
10

98


In the past year have you seen or heard any messages about malaria (how it is transmitted, how to avoid it, symptoms and what to do when sick?  

Yes
No
Not sure 

1
2
98
If not  skip to Q105


From where did you hear messages about malaria? 

 (Multiple response)
Neighbour 
Family member
Friend
Community Based Agent (CBA)
Nurse from CHPS compound
Nurse from Health Centre
At the hospital
Radio
TV
Posters 
Leaflets 
Newspaper 
Other 
Specify:____________________
Don’t know 98
1
2
3
4
5
6
7
8
9
10
11
12
13

98


Did [Name of child] sleep under mosquito net last night?  

Yes
No
Not sure
1
2
98


There is at least 1 mosquito net hanged up in the house? 
(VERIFY IF THERE IS AT LEAST 1 MOSQUITO NET HANGED UP)
Yes, I have seen it
No, I have not seen it
Not allowed to check
1
2
3


Did you sleep under a mosquito net last night?  
Yes
No
Not sure
1
2
98


Do you know what indoor residual spraying is? 

Yes
No
Not sure
1
2
98


Would you be happy to have your house sprayed with insecticide to kill mosquitoes? 
Yes
No
Not sure
1
2
98


Has your house ever been sprayed with insecticide to kill mosquitoes?
Yes
No
Not sure
1
2
98


What are the signs or symptoms of severe diarrhoea in children less than 5 years of age?


(Multiple response)


Diarrhoea present for more than 7 days
Diarrhoea with blood in stools 
Dehydrated, dry mucosa 
Headache 
Fatigue 
Not breastfeeding, not eating 
Other 
Specify:___________________
Don’t know 98
1
2
3
4
5
6
7

98


Which practices in the community can cause diarrhoea in children less than 5 years of age?


(Multiple response)

Not cleaning hands before food preparation
Not cleaning hands before eating 
Not cleaning hands after defecation 
Not boiling water for drinking/cooking
Flies on food
The sun
Bathing in river
Bad air
Bad talking
Spirits
Bad food
Other
Specify____________
Don’t know 
1
2
3
4
5
6
7
8
9
10
11
12

98


In the past year have you seen or heard any health messages about diarrhoea?  
Yes
No
Not sure
1
2
98
If not  skip to Q115

From where did you hear messages about diarrhoea?  

 (Multiple response)

Neighbour
Family member
Friend
Traditional healer
Community Based Agent
Nurse from CHPS compound
Nurse from Health Centre
At the hospital
Radio
TV
Posters
Leaflets
Newspaper
Other  
Specify:_______________________
Don’t know
1
2
3
4
5
6
7
8
9
10
11
12
13
14

98


What are the signs or symptoms of severe acute respiratory infection?


(Multiple response)


Duration of symptoms (number of days with symptoms)
Breathing quicker than usual
Chest in-drawings
Noisy breathing
Other
Specify…………………………………………
Don’t know
1

2
3
4
5

98


What can cause respiratory infections in children less than 5 years of age?


(Multiple response)

Infections (microorganisms)
Not cleaning hands 
Not boiling water
Bathing in river
Being close to a person that coughs
No vaccinating my child
Bad talking
Allergies
Spirits
Bad food
Poor hygiene
Other 
Specify________________________
Don’t’ know
1
2
3
4
5
6
7
8
9
10
11
12

98


In the past year have you seen or heard any messages about respiratory infections?  
Yes
No
Not sure
1
2
98
If not  skip to Q119

From where did you hear messages about respiratory infections?  
Neighbour
Family member
Friend
Traditional healer
Community Based Agent
Nurse from CHPS compound
Nurse from Health Centre
At the hospital
Radio
TV
Posters
Leaflets
Newspaper
Other
Specify:________________________
Don’t know
1
2
3
4
5
6
7
8
9
10
11
12
13
14

98


Section 6:  HOUSEHOLD CHARACTERISTICS 


Do you (or the household head) own or rent your home?
Own
Rent
Squatters
Care takers
Rent free
Other 
Specify………………………......................
Not sure
1
2
3
4
5
6

98


How many rooms are in your household?
 
Number of Rooms

Don’t know  98


What is the main material used for flooring in your house? 

Interviewer’s observation 
Earth/Sand/Mud/Dung
Wood Planks
Palm / Bamboo
Parquet or Polished Strips
Ceramic Tiles
Cement
Other 
Specify…………………..........……………
1
2
3
4
5
6
7


Does your house hold have any of the following assets? 
Read out the list. (MULTIPLE RESPONSE)

Electricity
Radio
Television
Refrigerator
Telephone

Y
1
1
1
1
1

N
2
2
2
2
2


Does any member of your household own? (MULTIPLE RESPONSE)

Bicycles 
Motorcycles 
Car
Canoe
Tractor
Other. Specify……………………………..……...
Y 
1
1
1
1
1

N
2
2
2
2
2


What is the main source of drinking water for members of your household?
Piped Water Residence 
Piped Water in Public Taps
Household well
Public Well
Borehole
River, canal or Surface water
Rainwater
Tanker truck
Water sachets
Other 
Specify……………….......………………...
1
2
3
4
5
6
7
8
9
10


What type of toilets does your household use?
Flush toilet
Pit Latrine
Ventilated Improved pit latrine
Bucket / Pan latrine
Bush/ Field as latrine
Other 
Specify……………………...................……
1
2
3
4
5
6


Is your toilet is ‘shared by other households?
Yes
No
1
2


What do you use as your main source of fuel for cooking in this household?
(Multiple answers)
Gas
Electricity
Charcoal
Wood
Other 
Specify……………….......…………………
1
2
3
4
5


How many people currently live in your household? Include permanent residents and temporary visitors.

Number of people in household

 Not sure  98 


Thank you very much for your time
